# Supplementary material for: Oral Administration with Recombinant Attenuated Regulated Delayed Lysis Salmonella Vaccines Protecting against Staphylococcus aureus Kidney Abscess Formation
Source: Vaccines (Basel). 2022 Jul 4;10(7):1073. doi: 10.3390/vaccines10071073 (PMC9324569; doi:10.3390/vaccines10071073)
Supplement: Supplementary file 1 [file vaccines-10-01073-s001.zip]

Archive with 1 entries (1 files):
- vaccines-1742852-supplementary.pdf
